# Supplementary material for: Visceral Adiposity, Rather than Reduced Appendicular Lean Mass, Characterizes Elderly Hip Fracture Patients with Type 2 Diabetes: A Cross-Sectional DXA Analysis
Source: J Clin Med. 2026 Mar 17;15(6):2284. doi: 10.3390/jcm15062284 (PMC13026938; doi:10.3390/jcm15062284)
Supplement: Supplementary file 1 [file jcm-15-02284-s001.zip]

Archive with 7 entries (7 files):
- Figure S1 VAT estimate vs Androidgynoid ratio (T2DM).pdf
- Figure S2. VAT estimate vs FMI (T2DM).pdf
- Figure S3. Android gynoid ratio vs Trunk Limb fat mass ratio (T2DM).pdf
- Figure S4. FMI vs Total body fat % (T2DM).pdf
- Figure S5. Appendicular LMI vs LMI (T2DM).pdf
- Supplementary Table S1. DM only correlations(horizontal direction).pdf
- Supplementary Table S2. post-hoc power analysis.pdf
